# Supplementary material for: ‘Raisin bread sign’ feature of pontine autosomal dominant microangiopathy and leukoencephalopathy
Source: Brain Commun. 2023 Oct 22;5(6):fcad281. doi: 10.1093/braincomms/fcad281 (PMC10636559; doi:10.1093/braincomms/fcad281)
Supplement: fcad281_Supplementary_Data [file fcad281_supplementary_data.zip]

Archive with 3 entries (3 files):
- Supplementary_Figures.pdf
- Supplementary_Tables.docx
- Supplementary_Figure_Legends.docx
